# Supplementary material for: Impact of Drying Process on the Phenolic Profile and Antioxidant Capacity of Raw and Boiled Leaves and Inflorescences of Chenopodium berlandieri ssp. berlandieri
Source: Molecules. 2023 Oct 23;28(20):7235. doi: 10.3390/molecules28207235 (PMC10608939; doi:10.3390/molecules28207235)
Supplement: Supplementary file 1 [file molecules-28-07235-s001.zip]

Archive with 1 entries (1 files):
- molecules-2617143-supplementary.pdf
